# Supplementary material for: Positive Airway Pressure-Related Aerophagia in Obstructive Sleep Apnea: Results from the InterfaceVent Real-Life Study
Source: J Clin Med. 2025 Sep 11;14(18):6424. doi: 10.3390/jcm14186424 (PMC12471153; doi:10.3390/jcm14186424)
Supplement: Supplementary file 1 [file jcm-14-06424-s001.zip]

Archive with 1 entries (1 files):
- jcm-3807302-supplementary.pdf
